# Supplementary material for: The Dual Roles of Nano Zero-Valent Iron and Zinc Oxide in Antibiotics Resistance Genes (ARGs) Spread in Sediment
Source: Int J Environ Res Public Health. 2022 Jul 31;19(15):9405. doi: 10.3390/ijerph19159405 (PMC9368363; doi:10.3390/ijerph19159405)
Supplement: Supplementary file 1 [file ijerph-19-09405-s001.zip]

Archive with 1 entries (1 files):
- ijerph-1790706-supplementary.pdf
